# Supplementary material for: Quantitative, Temperature-Calibrated and Real-Time Glucose Biosensor Based on Symmetrical-Meandering-Type Resistor and Intertwined Capacitor Structure
Source: Biosensors (Basel). 2021 Nov 28;11(12):484. doi: 10.3390/bios11120484 (PMC8699495; doi:10.3390/bios11120484)
Supplement: Supplementary file 1 [file biosensors-11-00484-s001.zip]

Archive with 1 entries (1 files):
- biosensors-1480120-supplementary.mp4
